# Supplementary material for: Chronic Salicylate Toxicity Simulation
Source: MedEdPORTAL. 2018 Aug 17;14:10741. doi: 10.15766/mep_2374-8265.10741 (PMC6342349; doi:10.15766/mep_2374-8265.10741)
Supplement: Supplementary file 1 — A. Chronic Salicylate Toxicity Simulation Case.docx B. Chronic Salicylate Toxicity Supplemental Case Materials.ppt C. Chronic Salicylate Toxicity Questionnaire.docx D. Chronic Salicylate Toxicity Debrief.pptx E. Chronic Salicylate Toxicity Evaluation Form.doc F. Chronic Salicylate Toxicity Test.docx [file mep-14-10741-s001.zip]

Archive with 7 entries (7 files):
- A._Chronic_Salicylate_Toxicity_Simulation_Case.docx
- B._Chronic_Salicylate_Toxicity_Supplemental_Case_Materials.ppt
- C._Chronic_Salicylate_Toxicity_Questionnaire.docx
- D._Chronic_Salicylate_Toxicity_Debrief.pptx
- E._Chronic_Salicylate_Toxicity_Evaluation_Form.doc
- F._Chronic_Salicylate_Toxicity_Test.docx
- _Educational_Summary_Report_10741.pdf
